# Supplementary material for: WISP2/CCN5 Suppresses Vasculogenic Mimicry through Inhibition of YAP/TAZ Signaling in Breast Cancer Cells
Source: Cancers (Basel). 2022 Mar 14;14(6):1487. doi: 10.3390/cancers14061487 (PMC8945957; doi:10.3390/cancers14061487)
Supplement: Supplementary file 1 [file cancers-14-01487-s001.zip]

Archive with 5 entries (5 files):
- cancers-1614394-file S1.pdf
- Figure S1.pdf
- Video S1. Video microscopy of VM in breast cancer lines..mp4
- Video S2 rhWISP2 inhibits VM formation.mp4
- Video S3. Over expression of WISP2 inhibits VM formation.mp4
